# Supplementary material for: Discovery of two new Phaeoclavulina species (Basidiomycota, Gomphaceae) from high-elevation habitats in the Qinghai–Xizang Plateau
Source: MycoKeys. 2026 Feb 9;128:125–40. doi: 10.3897/mycokeys.128.174768 (PMC12910284; doi:10.3897/mycokeys.128.174768)
Supplement: XML Treatment for Phaeoclavulina fruticosa [file mycokeys.128.174768-treatment1.xml]

<!DOCTYPE tp:taxon-treatment
  PUBLIC "-//TaxonX//DTD Taxonomic Treatment Publishing DTD v0 20100105//EN" "tax-treatment-NSO.dtd">
<tp:taxon-treatment xmlns:tp="http://www.plazi.org/taxpub"><tp:treatment-meta><kwd-group><label>Taxon classification</label><kwd>
                <named-content content-type="kingdom">Fungi</named-content>
              </kwd><kwd>
                <named-content content-type="order">Gomphales</named-content>
              </kwd><kwd>
                <named-content content-type="family">Gomphaceae</named-content>
              </kwd></kwd-group><mixed-citation publication-type="journal"><person-group><name><surname>Shan</surname><given-names>Yong</given-names></name><name><surname>Wu</surname><given-names>Xue-Lian</given-names></name><name><surname>Zhang</surname><given-names>Sheng-Bang</given-names></name><name><surname>Hou</surname><given-names>Yu-Qing</given-names></name><name><surname>Guo</surname><given-names>Jin-Ping</given-names></name><name><surname>Zhao</surname><given-names>Wan-Lin</given-names></name><name><surname>Zhang</surname><given-names>De-Ning</given-names></name><name><surname>Zhu</surname><given-names>Zhao-Xiang</given-names></name><name><surname>Liu</surname><given-names>Shu-Yan</given-names></name></person-group><article-title>Discovery of two new <italic><tp:taxon-name><tp:taxon-name-part taxon-name-part-type="genus" reg="Phaeoclavulina">Phaeoclavulina</tp:taxon-name-part></tp:taxon-name></italic> species (<tp:taxon-name><tp:taxon-name-part taxon-name-part-type="phylum" reg="Basidiomycota">Basidiomycota</tp:taxon-name-part></tp:taxon-name>, <tp:taxon-name><tp:taxon-name-part taxon-name-part-type="family" reg="Gomphaceae">Gomphaceae</tp:taxon-name-part></tp:taxon-name>) from high-elevation habitats in the Qinghai–Xizang Plateau</article-title><source>MycoKeys</source><day>09</day><month>02</month><year>2026</year><volume>128</volume><fpage>125</fpage><lpage>140</lpage><pub-id pub-id-type="doi">10.3897/mycokeys.128.174768</pub-id></mixed-citation></tp:treatment-meta><tp:nomenclature><tp:taxon-name><object-id xmlns:xlink="http://www.w3.org/1999/xlink" content-type="arpha" xlink:type="simple">E16641DD-CAE2-5CE8-8276-1D9AB55C1E3B</object-id>
                    		<tp:taxon-name-part taxon-name-part-type="genus" reg="Phaeoclavulina">Phaeoclavulina</tp:taxon-name-part> <tp:taxon-name-part taxon-name-part-type="species" reg="fruticosa">fruticosa</tp:taxon-name-part>
                    	
                    		<object-id xmlns:xlink="http://www.w3.org/1999/xlink" content-type="mycobank" xlink:type="simple">860375</object-id>
                    	</tp:taxon-name><tp:taxon-authority>Y. Shan &amp; S.Y. Liu</tp:taxon-authority><tp:taxon-status xmlns:xlink="http://www.w3.org/1999/xlink" xlink:type="simple">sp. nov.</tp:taxon-status><xref ref-type="fig" rid="F2">Fig. 2</xref></tp:nomenclature><tp:treatment-sec sec-type="Etymology"><title>Etymology.</title><p>From the Latin “<italic>fruticosus</italic>” refers to the densely branched, shrub-like appearance of the basidiomata.</p></tp:treatment-sec><tp:treatment-sec sec-type="Diagnosis"><title>Diagnosis.</title><p>Basidiomata compact, densely branched, caespitose, turning blue when injured. Basidiospores dacryoid to ellipsoid with patched to subconical to verrucose ornamentations.</p></tp:treatment-sec><tp:treatment-sec sec-type="Type"><title>Type.</title><p>China • Qinghai Province, Xining City, Datong County, <named-content xmlns:xlink="http://www.w3.org/1999/xlink" content-type="dwc:verbatimCoordinates" xlink:type="simple">37°04'16"N, 101°48'01"E</named-content>, alt. 2870 m, 11 September 2024, Yong Shan, Shu-Yan Liu, Xue-Lian Wu, Sheng-Bang Zhang, Wan-Lin Zhao and De-Ning Zhang, HMJAU60999, holotype. GenBank: nuc rDNA ITS1-5.8S-ITS2 = <ext-link xmlns:xlink="http://www.w3.org/1999/xlink" xlink:href="PV821750" ext-link-type="gen" xlink:type="simple">PV821750</ext-link>; nuc rDNA 28S = <ext-link xmlns:xlink="http://www.w3.org/1999/xlink" xlink:href="PV822043" ext-link-type="gen" xlink:type="simple">PV822043</ext-link>.</p></tp:treatment-sec><tp:treatment-sec sec-type="Basidiomata"><title>Basidiomata.</title><p>Medium-sized, (20–)30–100(–105) × (6–)10–20(–24) mm, erect, compact, overall shrub-like to distinctly coralloid, typically caespitose, arising from soil on moss-covered coniferous forest floor. Branches with up to 4–5 levels of division, predominantly dichotomous; cylindrical to slightly compressed, ascending, mostly parallel or slightly divergent, closely spaced, and gradually tapering toward the apices; apices 1–2 mm long, usually blunt and commonly bifurcate. Stipe short to moderately developed, 10–50 mm high, distinctly widening toward the branching point. Texture fleshy, slightly viscid; tissues turning blue when injured. Fresh basidiomata grayish-yellow to olive-gray overall, with paler branch apices, yellow to yellowish-brown; with age, the overall coloration becomes progressively darker, turning olive-brown to brown. Surface dry to slightly moist, smooth to minutely pruinose. Context firm and fleshy; odor indistinct. Upon drying, basidiomata moderately shrink yet retain overall morphology and branching pattern; color darkens to olive-brown, with apices often remaining pale yellowish-brown; surface becomes hardened and brittle.</p><fig id="F2" position="float" orientation="portrait"><object-id xmlns:xlink="http://www.w3.org/1999/xlink" content-type="doi" xlink:type="simple">10.3897/mycokeys.128.174768.figure2</object-id><object-id xmlns:xlink="http://www.w3.org/1999/xlink" content-type="arpha" xlink:type="simple">505CFD1F-2BF1-5FC6-9FB6-356DC6E08DAB</object-id><label>Figure 2.</label><caption><p>Basidiomata and microscopic features of <italic><tp:taxon-name><tp:taxon-name-part taxon-name-part-type="genus" reg="Phaeoclavulina">Phaeoclavulina</tp:taxon-name-part> <tp:taxon-name-part taxon-name-part-type="species" reg="fruticosa">fruticosa</tp:taxon-name-part></tp:taxon-name></italic> sp. nov. <bold>A</bold>. Basidiomata; <bold>A-1</bold>. Enlarged view of the branch apex; <bold>B, C</bold>. Basidium; <bold>D</bold>. Basidiospores; <bold>E</bold>. Scanning micrograph of basidiospore. Scale bars: 2 cm (<bold>A</bold>); 2 mm (<bold>A-1</bold>); 10 μm (<bold>B–D</bold>); 1 μm (<bold>E</bold>).</p></caption><graphic xmlns:xlink="http://www.w3.org/1999/xlink" xlink:href="mycokeys-128-125-g002.jpg" id="oo_1535980.jpg" position="float" orientation="portrait" xlink:type="simple"><uri content-type="original_file" xlink:type="simple">https://binary.pensoft.net/fig/1535980</uri></graphic></fig></tp:treatment-sec><tp:treatment-sec sec-type="Micromorphology"><title>Micromorphology.</title><p>Basidia 44.3–55.6 × 6.2–10.3 μm, slightly granular at maturity, hyaline to faintly yellowish, bearing four sterigmata. Hyphal system monomitic; hyphae hyaline, septate, with clamp connections, distinctly branched, (1.5–)2–6 μm wide, densely arranged, forming fasciculate or interwoven patterns.</p><p>Basidiospores (6.3–)7.4–8.0(–9.5) × (3.3–)4.1–4.5(–5.5) μm [Q = 1.45–2.16, Qm = 1.82 ± 0.2], dacryoid to ellipsoid, often slightly inequilateral, more or less rounded at one end and prolonged and sharp-pointed at the other; mature spores occasionally guttulate; surface roughened. Under SEM, basidiospores are distinctly ornamented, with surfaces sparsely covered by irregularly patched to subconical to verrucose ornamentations. The ornamentation elements are moderately sized, mostly discrete, and sparsely distributed across the spore surface, measuring approximately 0.15–0.35 µm in diameter. The ornamentations do not coalesce into ridges or form reticulate patterns.</p></tp:treatment-sec><tp:treatment-sec sec-type="Habit and distribution"><title>Habit and distribution.</title><p>Gregarious on the soil around <italic><tp:taxon-name><tp:taxon-name-part taxon-name-part-type="genus" reg="Picea">Picea</tp:taxon-name-part> <tp:taxon-name-part taxon-name-part-type="species" reg="crassifolia">crassifolia</tp:taxon-name-part></tp:taxon-name></italic> Kom. Known only from the type locality in Qinghai Province, China.</p></tp:treatment-sec><tp:treatment-sec sec-type="Notes"><title>Notes.</title><p><italic><tp:taxon-name><tp:taxon-name-part taxon-name-part-type="genus" reg="Phaeoclavulina">Phaeoclavulina</tp:taxon-name-part> <tp:taxon-name-part taxon-name-part-type="species" reg="fruticosa">fruticosa</tp:taxon-name-part></tp:taxon-name></italic> forms a well-supported sister lineage to the <italic><tp:taxon-name><tp:taxon-name-part taxon-name-part-type="genus" reg="Phaeoclavulina">P.</tp:taxon-name-part> <tp:taxon-name-part taxon-name-part-type="species" reg="coniferarum">coniferarum</tp:taxon-name-part></tp:taxon-name></italic> and <italic><tp:taxon-name><tp:taxon-name-part taxon-name-part-type="genus" reg="Phaeoclavulina">P.</tp:taxon-name-part> <tp:taxon-name-part taxon-name-part-type="species" reg="macrospora">macrospora</tp:taxon-name-part></tp:taxon-name></italic> clade. Despite this close phylogenetic relationship, <italic><tp:taxon-name><tp:taxon-name-part taxon-name-part-type="genus" reg="Phaeoclavulina">P.</tp:taxon-name-part> <tp:taxon-name-part taxon-name-part-type="species" reg="fruticosa">fruticosa</tp:taxon-name-part></tp:taxon-name></italic> is readily distinguished from both species by a combination of macromorphological and micromorphological characters.</p><p><italic><tp:taxon-name><tp:taxon-name-part taxon-name-part-type="genus" reg="Phaeoclavulina">Phaeoclavulina</tp:taxon-name-part> <tp:taxon-name-part taxon-name-part-type="species" reg="fruticosa">fruticosa</tp:taxon-name-part></tp:taxon-name></italic> differs from <italic><tp:taxon-name><tp:taxon-name-part taxon-name-part-type="genus" reg="Phaeoclavulina">P.</tp:taxon-name-part> <tp:taxon-name-part taxon-name-part-type="species" reg="coniferarum">coniferarum</tp:taxon-name-part></tp:taxon-name></italic> in having larger basidiomata (30–100 × 10–20 mm vs. 25–50 × 15–30 mm). With respect to fresh coloration and bruising reactions, basidiomata of <italic><tp:taxon-name><tp:taxon-name-part taxon-name-part-type="genus" reg="Phaeoclavulina">P.</tp:taxon-name-part> <tp:taxon-name-part taxon-name-part-type="species" reg="fruticosa">fruticosa</tp:taxon-name-part></tp:taxon-name></italic> are grayish-yellow to olive-gray and turn blue when injured, while those of <italic><tp:taxon-name><tp:taxon-name-part taxon-name-part-type="genus" reg="Phaeoclavulina">P.</tp:taxon-name-part> <tp:taxon-name-part taxon-name-part-type="species" reg="coniferarum">coniferarum</tp:taxon-name-part></tp:taxon-name></italic> are yellow to yellow-ochraceous and rapidly become green to cyan-green upon handling or exposure. Micromorphologically, <italic><tp:taxon-name><tp:taxon-name-part taxon-name-part-type="genus" reg="Phaeoclavulina">P.</tp:taxon-name-part> <tp:taxon-name-part taxon-name-part-type="species" reg="fruticosa">fruticosa</tp:taxon-name-part></tp:taxon-name></italic> has larger basidia (44.3–55.6 × 6.2–10.3 μm) than <italic><tp:taxon-name><tp:taxon-name-part taxon-name-part-type="genus" reg="Phaeoclavulina">P.</tp:taxon-name-part> <tp:taxon-name-part taxon-name-part-type="species" reg="coniferarum">coniferarum</tp:taxon-name-part></tp:taxon-name></italic> (35–45 × 5.5–7.5 μm). Furthermore, basidiospores of <italic><tp:taxon-name><tp:taxon-name-part taxon-name-part-type="genus" reg="Phaeoclavulina">P.</tp:taxon-name-part> <tp:taxon-name-part taxon-name-part-type="species" reg="fruticosa">fruticosa</tp:taxon-name-part></tp:taxon-name></italic> are sparsely covered with irregularly patched to subconical to verrucose ornamentations, whereas <italic><tp:taxon-name><tp:taxon-name-part taxon-name-part-type="genus" reg="Phaeoclavulina">P.</tp:taxon-name-part> <tp:taxon-name-part taxon-name-part-type="species" reg="coniferarum">coniferarum</tp:taxon-name-part></tp:taxon-name></italic> is characterized by densely spinose spores with spines reaching up to 0.5 μm in length.</p><p><italic><tp:taxon-name><tp:taxon-name-part taxon-name-part-type="genus" reg="Phaeoclavulina">Phaeoclavulina</tp:taxon-name-part> <tp:taxon-name-part taxon-name-part-type="species" reg="fruticosa">fruticosa</tp:taxon-name-part></tp:taxon-name></italic> differs from <italic><tp:taxon-name><tp:taxon-name-part taxon-name-part-type="genus" reg="Phaeoclavulina">P.</tp:taxon-name-part> <tp:taxon-name-part taxon-name-part-type="species" reg="macrospora">macrospora</tp:taxon-name-part></tp:taxon-name></italic> by its small basidiospores (7.4–8.0 × 4.1–4.5 μm vs. 14–20 × 4.5–8 μm). The basidiospore ornamentation also shows differences between the two species, spores of <italic><tp:taxon-name><tp:taxon-name-part taxon-name-part-type="genus" reg="Phaeoclavulina">P.</tp:taxon-name-part> <tp:taxon-name-part taxon-name-part-type="species" reg="macrospora">macrospora</tp:taxon-name-part></tp:taxon-name></italic> are prominently spinose, with spines reaching up to 2.5 μm in height, whereas spores of <italic><tp:taxon-name><tp:taxon-name-part taxon-name-part-type="genus" reg="Phaeoclavulina">P.</tp:taxon-name-part> <tp:taxon-name-part taxon-name-part-type="species" reg="fruticosa">fruticosa</tp:taxon-name-part></tp:taxon-name></italic> are distinctly ornamented, with surfaces sparsely covered by irregularly patched to subconical to verrucose ornamentations (ca. 0.15–0.35 μm in diameter). The discoloration reactions upon injury are also different, with <italic><tp:taxon-name><tp:taxon-name-part taxon-name-part-type="genus" reg="Phaeoclavulina">P.</tp:taxon-name-part> <tp:taxon-name-part taxon-name-part-type="species" reg="macrospora">macrospora</tp:taxon-name-part></tp:taxon-name></italic> turning brown soon after bruising, whereas <italic><tp:taxon-name><tp:taxon-name-part taxon-name-part-type="genus" reg="Phaeoclavulina">P.</tp:taxon-name-part> <tp:taxon-name-part taxon-name-part-type="species" reg="fruticosa">fruticosa</tp:taxon-name-part></tp:taxon-name></italic> turns blue.</p></tp:treatment-sec></tp:taxon-treatment>
